# Supplementary material for: Vet-OncoNet: Malignancy Analysis of Neoplasms in Dogs and Cats
Source: Vet Sci. 2022 Sep 28;9(10):535. doi: 10.3390/vetsci9100535 (PMC9611943; doi:10.3390/vetsci9100535)
Supplement: Supplementary file 1 [file vetsci-09-00535-s001.zip]

Archive with 1 entries (1 files):
- vetsci-1919304-supplementary-after publication.pdf
